# Supplementary material for: Demographic, Health and Lifestyle Factors Associated with the Metabolome in Older Women
Source: Metabolites. 2023 Apr 3;13(4):514. doi: 10.3390/metabo13040514 (PMC10143141; doi:10.3390/metabo13040514)
Supplement: Supplementary file 1 [file metabolites-13-00514-s001.zip]

Archive with 2 entries (2 files):
- Supplemental Table S1. All measured metabolites.xlsx
- Supplemental Table S2. Significant Lipids.xlsx
