# Supplementary material for: Demographic, Health and Lifestyle Factors Associated with the Metabolome in Older Women
Source: Metabolites. 2023 Apr 3;13(4):514. doi: 10.3390/metabo13040514 (PMC10143141; doi:10.3390/metabo13040514)
Supplement: Supplementary file 1 [file metabolites-13-00514-s001.zip › Supplemental Table S1. All measured metabolites.xlsx]

## Sheet: LCMS plasma metabolites
LCMS Plasma Metabolite
Pyruvate
Lactate
Oxalacetate
Glucose
3HBA
Succinate
Malate
Citric Acid
Glycine
Alanine
Cadaverine
Serine
Proline
5-Aminovaleric Acid
Valine
Threonine
Leucine /D-norleucine
Isoleucine /Allo-isoleucine
Asparagine
S-methylcysteine
Glutamine
Lysine
Glutamic acid
Methionine
Histidine
Phenylalanine
1/3-Methylhistidine
Arginine
Cysteinyl-Glycine (Cys-Gly)
Tyrosine
N6-Trimethyllysine
Cystine
5'-methylthioadenosine
SAH
Thyroxine
2-Hydroxyisovaleric Acid
3-hydroxyisovaleric acid
2-oxo-isocaproic acid
Hydrocinnamic acid
3/4-hydroxyphenylacetic acid
Gentisate
3-hydroxy-3-methylglutaric acid
N-Formylmethionine
Cysteine-S-sulfate
Phenylacetylglutamine
L-2-aminobutyric acid
Creatinine
Betaine
Taurine
Creatine
Hydroxyproline
Aspartic Acid
Carnitine
N6-Acetyl-lysine
2-hydroxyisobutyrate
Glycerate
2-oxoisovalerrate
N-AcetylGlycine
Guanidinoacetate
Citraconic Acid
N-Ac-Alanine
D-Leucic Acid
Glutaric Acid
Phenylacetic acid
4-hydroxybenzoic acid
2-Hydroxyglutarate
2-Aminoadipate
PPA
N-Acetyl-Aspartate (naa)
Homovanilate
N-Ac-L-Glutamine
N-Ac-Glutamate
Pentothenate
Cystathionine
Indole
Tryptophan
L-Kynurenine
Indole-3-carboxylic acid
Indole-3-Acetic Acid
Kynurenic Acid
Indole-3-propionate
5-Hydroxyl-Indole-3-Acetic Acid
IndolePyruvate
Xanthurenic Acid
3-Indoxyl Sulfate
Melatonin
Beta alanine
Cytidine
Uridine
Succinylcarnitine
Adenosine
Inosine
1-Methyladenosine
Guanosine
N2,N2-Dimethylguanosine
Uracil
Adenine
Hypoxanthine
Xanthine
Orotate
Allantoin
Urate
Pseudouridine
Xanthosine
Choline
Niacinamide
Riboflavin
4-Pyridoxic acid
alpha-tocopherol
Trimethylamine (TMA)
2-hydroxyphenylacetate
Hippuric Acid
Deoxycarnitine
Glycerol-3-P
Arachidonate
Chenodeoxycholate
Deoxycholic acid
Glycochenodeoxycholate
Acetylcarnitine
N-Isovalerylglycine
Azelaic Acid
Margaric Acid
Linolenic Acid
Linoleic Acid
Glyceraldehyde
Threonic/Erythronic acid
Xylose
Arabitol/Xylitol
Inositol
Mannose
Myo-Inositol
Sorbitol
Mannitol
Glucoronate
N-Acetylneuraminate
Sucrose
Ornithine
Homoarginine
Homocitrulline
N-Carbamoyl-B-Alanine
Citrulline
Trigonelline
Reduced glutathione
Spermidine
Adipic Acid
Mevalonate
Ribose-5-P
Ethanolamine
Gamma-Tocopherol
Cortisol
Biliverdin
Isovalerylcarnitine
Glutarylcarnitine
Dimethylarginine (A/SDMA)
7-Methylguanine
5-Methyluridine
Methionine sulfoxide

## Sheet: LCMS plasma lipids
LCMS plasma lipid classes
CE	Cholesterol Ester
CER	Ceramide
DAG	Diacylglycerol
DCER	Dihydroceramides
FFA	Free fatty Acids
HCER	Hexosylceramide
LCER	Lactosylceramide
LPC	Lysophosphatidylcholine
LPE	Lysophosphatidylethanolamine
PC	Phosphatidylcholine
PE	Phosphatidylethanolamine
SM	Sphingomyelin
TAG	Triacylglycerol
LCMS plasma lipids
CE(12:0)
CE(14:0)
CE(14:1)
CE(15:0)
CE(16:0)
CE(16:1)
CE(17:0)
CE(18:0)
CE(18:1)
CE(18:2)
CE(18:3)
CE(18:4)
CE(20:0)
CE(20:1)
CE(20:2)
CE(20:3)
CE(20:4)
CE(20:5)
CE(22:0)
CE(22:1)
CE(22:2)
CE(22:4)
CE(22:5)
CE(22:6)
CE(24:0)
CER(16:0)
CER(18:0)
CER(20:0)
CER(22:0)
CER(24:0)
CER(24:1)
DAG(14:0/14:0)
DAG(14:0/18:1)
DAG(14:0/18:2)
DAG(14:1/18:1)
DAG(16:0/16:0)
DAG(16:0/16:1)
DAG(16:0/18:0)
DAG(16:0/18:1)
DAG(16:0/18:2)
DAG(16:0/18:3)
DAG(16:0/20:4)
DAG(16:1/18:1)
DAG(16:1/18:2)
DAG(18:0/18:1)
DAG(18:0/18:2)
DAG(18:1/18:1)
DAG(18:1/18:2)
DAG(18:1/20:3)
DAG(18:1/20:4)
DAG(18:1/20:5)
DAG(18:1/22:5)
DAG(18:1/22:6)
DAG(18:2/18:3)
DAG(18:2/20:3)
DAG(18:2/20:4)
DAG(18:2/20:5)
DAG(18:2/22:5)
DAG(18:2/22:6)
DAG(20:0/20:0)
FFA(12:0)
FFA(14:0)
FFA(14:1)
FFA(15:0)
FFA(16:0)
FFA(16:1)
FFA(17:0)
FFA(18:0)
FFA(18:1)
FFA(18:2)
FFA(18:3)
FFA(18:4)
FFA(20:0)
FFA(20:1)
FFA(20:2)
FFA(20:3)
FFA(20:4)
FFA(20:5)
FFA(22:0)
FFA(22:1)
FFA(22:2)
FFA(22:4)
FFA(22:5)
FFA(22:6)
FFA(24:0)
FFA(24:1)
HCER(16:0)
HCER(18:0)
HCER(20:0)
HCER(22:0)
HCER(22:1)
HCER(24:0)
HCER(24:1)
LCER(16:0)
LCER(24:1)
LPC(14:0)
LPC(15:0)
LPC(16:0)
LPC(16:1)
LPC(17:0)
LPC(18:0)
LPC(18:1)
LPC(18:2)
LPC(18:3)
LPC(20:0)
LPC(20:1)
LPC(20:2)
LPC(20:3)
LPC(20:4)
LPC(20:5)
LPC(22:5)
LPC(22:6)
LPE(16:0)
LPE(18:0)
LPE(18:1)
LPE(18:2)
LPE(20:3)
LPE(20:4)
LPE(22:5)
LPE(22:6)
PC(14:0/16:1)
PC(14:0/18:1)
PC(14:0/18:2)
PC(14:0/20:3)
PC(14:0/20:4)
PC(14:0/22:6)
PC(15:0/18:1)
PC(15:0/18:2)
PC(15:0/20:4)
PC(16:0/14:0)
PC(16:0/16:0)
PC(16:0/16:1)
PC(16:0/18:0)
PC(16:0/18:1)
PC(16:0/18:2)
PC(16:0/18:3)
PC(16:0/20:1)
PC(16:0/20:2)
PC(16:0/20:3)
PC(16:0/20:4)
PC(16:0/20:5)
PC(16:0/22:4)
PC(16:0/22:5)
PC(16:0/22:6)
PC(17:0/18:1)
PC(17:0/18:2)
PC(17:0/20:3)
PC(17:0/20:4)
PC(17:0/22:6)
PC(18:0/12:0)
PC(18:0/14:0)
PC(18:0/16:1)
PC(18:0/18:0)
PC(18:0/18:1)
PC(18:0/18:2)
PC(18:0/18:3)
PC(18:0/20:0)
PC(18:0/20:2)
PC(18:0/20:3)
PC(18:0/20:4)
PC(18:0/20:5)
PC(18:0/22:4)
PC(18:0/22:5)
PC(18:0/22:6)
PC(18:1/16:1)
PC(18:1/18:1)
PC(18:1/18:2)
PC(18:1/18:3)
PC(18:1/20:2)
PC(18:1/20:3)
PC(18:1/20:4)
PC(18:1/20:5)
PC(18:1/22:4)
PC(18:1/22:5)
PC(18:1/22:6)
PC(18:2/16:1)
PC(18:2/18:2)
PC(18:2/18:3)
PC(18:2/20:1)
PC(18:2/20:2)
PC(18:2/20:3)
PC(18:2/20:4)
PC(18:2/20:5)
PC(18:2/22:6)
PC(20:0/14:1)
PC(20:0/18:1)
PC(20:0/18:2)
PC(20:0/20:4)
PE(16:0/18:1)
PE(16:0/18:2)
PE(16:0/20:3)
PE(16:0/20:4)
PE(16:0/22:4)
PE(16:0/22:5)
PE(16:0/22:6)
PE(17:0/20:2)
PE(18:0/18:0)
PE(18:0/18:1)
PE(18:0/18:2)
PE(18:0/18:3)
PE(18:0/20:2)
PE(18:0/20:3)
PE(18:0/20:4)
PE(18:0/20:5)
PE(18:0/22:4)
PE(18:0/22:5)
PE(18:0/22:6)
PE(18:1/16:1)
PE(18:1/18:1)
PE(18:1/18:2)
PE(18:1/20:3)
PE(18:1/20:4)
PE(18:1/22:5)
PE(18:1/22:6)
PE(18:2/16:1)
PE(18:2/18:2)
PE(18:2/20:4)
PE(18:2/20:5)
PE(18:2/22:1)
PE(18:2/22:2)
PE(18:2/22:4)
PE(18:2/22:5)
PE(18:2/22:6)
PE(22:0/18:1)
PE(O-18:0/18:2)
PE(O-18:0/20:3)
PE(O-18:0/20:4)
PE(O-18:0/22:5)
PE(O-18:0/22:6)
PE(P-16:0/18:1)
PE(P-16:0/18:2)
PE(P-16:0/20:3)
PE(P-16:0/20:4)
PE(P-16:0/20:5)
PE(P-16:0/22:4)
PE(P-16:0/22:5)
PE(P-16:0/22:6)
PE(P-18:0/16:0)
PE(P-18:0/18:1)
PE(P-18:0/18:2)
PE(P-18:0/20:3)
PE(P-18:0/20:4)
PE(P-18:0/20:5)
PE(P-18:0/22:4)
PE(P-18:0/22:5)
PE(P-18:0/22:6)
PE(P-18:1/16:0)
PE(P-18:1/18:1)
PE(P-18:1/18:2)
PE(P-18:1/20:3)
PE(P-18:1/20:4)
PE(P-18:1/20:5)
PE(P-18:1/22:4)
PE(P-18:1/22:5)
PE(P-18:1/22:6)
PE(P-18:2/18:2)
PE(P-18:2/20:4)
SM(14:0)
SM(16:0)
SM(18:0)
SM(18:1)
SM(20:0)
SM(20:1)
SM(22:0)
SM(22:1)
SM(24:0)
SM(24:1)
SM(26:0)
SM(26:1)
TAG36:0-FA12:0
TAG40:0-FA14:0
TAG40:0-FA16:0
TAG42:0-FA12:0
TAG42:0-FA14:0
TAG42:0-FA16:0
TAG42:1-FA12:0
TAG42:1-FA14:0
TAG42:1-FA16:0
TAG42:1-FA16:1
TAG42:1-FA18:1
TAG42:2-FA18:2
TAG44:0-FA12:0
TAG44:0-FA14:0
TAG44:0-FA16:0
TAG44:0-FA18:0
TAG44:1-FA12:0
TAG44:1-FA14:0
TAG44:1-FA14:1
TAG44:1-FA16:0
TAG44:1-FA16:1
TAG44:1-FA18:1
TAG44:2-FA12:0
TAG44:2-FA14:0
TAG44:2-FA16:0
TAG44:2-FA16:1
TAG44:2-FA18:1
TAG44:2-FA18:2
TAG44:3-FA18:2
TAG45:0-FA14:0
TAG45:0-FA15:0
TAG45:0-FA16:0
TAG45:1-FA15:0
TAG45:1-FA16:0
TAG45:1-FA18:1
TAG46:0-FA12:0
TAG46:0-FA14:0
TAG46:0-FA16:0
TAG46:0-FA18:0
TAG46:1-FA12:0
TAG46:1-FA14:0
TAG46:1-FA14:1
TAG46:1-FA16:0
TAG46:1-FA16:1
TAG46:1-FA18:0
TAG46:1-FA18:1
TAG46:2-FA12:0
TAG46:2-FA14:0
TAG46:2-FA14:1
TAG46:2-FA16:0
TAG46:2-FA16:1
TAG46:2-FA18:1
TAG46:2-FA18:2
TAG46:3-FA12:0
TAG46:3-FA14:0
TAG46:3-FA14:1
TAG46:3-FA16:0
TAG46:3-FA16:1
TAG46:3-FA18:1
TAG46:3-FA18:2
TAG46:3-FA18:3
TAG46:4-FA18:2
TAG47:0-FA14:0
TAG47:0-FA15:0
TAG47:0-FA16:0
TAG47:0-FA17:0
TAG47:1-FA14:0
TAG47:1-FA15:0
TAG47:1-FA16:0
TAG47:1-FA16:1
TAG47:1-FA17:0
TAG47:1-FA18:1
TAG47:2-FA14:0
TAG47:2-FA15:0
TAG47:2-FA16:1
TAG47:2-FA18:1
TAG47:2-FA18:2
TAG48:0-FA14:0
TAG48:0-FA16:0
TAG48:0-FA18:0
TAG48:1-FA12:0
TAG48:1-FA14:0
TAG48:1-FA14:1
TAG48:1-FA16:0
TAG48:1-FA16:1
TAG48:1-FA18:0
TAG48:1-FA18:1
TAG48:2-FA12:0
TAG48:2-FA14:0
TAG48:2-FA14:1
TAG48:2-FA16:0
TAG48:2-FA16:1
TAG48:2-FA18:0
TAG48:2-FA18:1
TAG48:2-FA18:2
TAG48:3-FA12:0
TAG48:3-FA14:0
TAG48:3-FA14:1
TAG48:3-FA16:0
TAG48:3-FA16:1
TAG48:3-FA18:1
TAG48:3-FA18:2
TAG48:3-FA18:3
TAG48:4-FA12:0
TAG48:4-FA14:0
TAG48:4-FA14:1
TAG48:4-FA16:0
TAG48:4-FA16:1
TAG48:4-FA18:1
TAG48:4-FA18:2
TAG48:4-FA18:3
TAG48:4-FA20:4
TAG48:5-FA18:2
TAG48:5-FA18:3
TAG49:0-FA15:0
TAG49:0-FA16:0
TAG49:0-FA17:0
TAG49:0-FA18:0
TAG49:1-FA14:0
TAG49:1-FA15:0
TAG49:1-FA16:0
TAG49:1-FA16:1
TAG49:1-FA17:0
TAG49:1-FA18:1
TAG49:2-FA14:0
TAG49:2-FA15:0
TAG49:2-FA16:0
TAG49:2-FA16:1
TAG49:2-FA17:0
TAG49:2-FA18:1
TAG49:2-FA18:2
TAG49:3-FA15:0
TAG49:3-FA16:0
TAG49:3-FA16:1
TAG49:3-FA18:2
TAG49:3-FA18:3
TAG50:0-FA14:0
TAG50:0-FA16:0
TAG50:0-FA18:0
TAG50:1-FA14:0
TAG50:1-FA16:0
TAG50:1-FA16:1
TAG50:1-FA18:0
TAG50:1-FA18:1
TAG50:1-FA20:1
TAG50:2-FA14:0
TAG50:2-FA14:1
TAG50:2-FA16:0
TAG50:2-FA16:1
TAG50:2-FA18:0
TAG50:2-FA18:1
TAG50:2-FA18:2
TAG50:2-FA20:2
TAG50:3-FA14:0
TAG50:3-FA14:1
TAG50:3-FA16:0
TAG50:3-FA16:1
TAG50:3-FA18:0
TAG50:3-FA18:1
TAG50:3-FA18:2
TAG50:3-FA18:3
TAG50:3-FA20:3
TAG50:4-FA14:0
TAG50:4-FA14:1
TAG50:4-FA16:0
TAG50:4-FA16:1
TAG50:4-FA18:1
TAG50:4-FA18:2
TAG50:4-FA18:3
TAG50:4-FA20:3
TAG50:4-FA20:4
TAG50:5-FA14:0
TAG50:5-FA16:0
TAG50:5-FA16:1
TAG50:5-FA18:1
TAG50:5-FA18:2
TAG50:5-FA18:3
TAG50:5-FA20:4
TAG50:5-FA20:5
TAG50:6-FA20:4
TAG51:0-FA16:0
TAG51:0-FA17:0
TAG51:0-FA18:0
TAG51:1-FA15:0
TAG51:1-FA16:0
TAG51:1-FA17:0
TAG51:1-FA18:0
TAG51:1-FA18:1
TAG51:2-FA15:0
TAG51:2-FA16:0
TAG51:2-FA16:1
TAG51:2-FA17:0
TAG51:2-FA18:1
TAG51:2-FA18:2
TAG51:3-FA15:0
TAG51:3-FA16:1
TAG51:3-FA17:0
TAG51:3-FA18:2
TAG51:3-FA18:3
TAG51:4-FA15:0
TAG51:4-FA16:1
TAG51:4-FA18:2
TAG51:4-FA18:3
TAG51:4-FA20:4
TAG51:5-FA18:2
TAG51:5-FA18:3
TAG52:0-FA16:0
TAG52:0-FA18:0
TAG52:0-FA20:0
TAG52:1-FA16:0
TAG52:1-FA16:1
TAG52:1-FA18:0
TAG52:1-FA18:1
TAG52:1-FA20:0
TAG52:1-FA20:1
TAG52:2-FA14:0
TAG52:2-FA16:0
TAG52:2-FA16:1
TAG52:2-FA18:0
TAG52:2-FA18:1
TAG52:2-FA18:2
TAG52:2-FA20:0
TAG52:2-FA20:1
TAG52:2-FA20:2
TAG52:3-FA14:0
TAG52:3-FA16:0
TAG52:3-FA16:1
TAG52:3-FA18:0
TAG52:3-FA18:1
TAG52:3-FA18:2
TAG52:3-FA18:3
TAG52:3-FA20:0
TAG52:3-FA20:1
TAG52:3-FA20:2
TAG52:3-FA20:3
TAG52:3-FA22:1
TAG52:4-FA14:0
TAG52:4-FA16:0
TAG52:4-FA16:1
TAG52:4-FA18:0
TAG52:4-FA18:1
TAG52:4-FA18:2
TAG52:4-FA18:3
TAG52:4-FA20:0
TAG52:4-FA20:2
TAG52:4-FA20:3
TAG52:4-FA20:4
TAG52:4-FA22:1
TAG52:4-FA22:4
TAG52:5-FA14:0
TAG52:5-FA16:0
TAG52:5-FA16:1
TAG52:5-FA18:1
TAG52:5-FA18:2
TAG52:5-FA18:3
TAG52:5-FA20:3
TAG52:5-FA20:4
TAG52:5-FA20:5
TAG52:5-FA22:5
TAG52:6-FA14:0
TAG52:6-FA16:0
TAG52:6-FA16:1
TAG52:6-FA18:1
TAG52:6-FA18:2
TAG52:6-FA18:3
TAG52:6-FA20:4
TAG52:6-FA20:5
TAG52:6-FA22:6
TAG52:7-FA16:0
TAG52:7-FA18:1
TAG52:7-FA20:5
TAG52:7-FA22:6
TAG52:8-FA16:1
TAG52:8-FA18:2
TAG53:0-FA16:0
TAG53:1-FA16:0
TAG53:1-FA17:0
TAG53:1-FA18:0
TAG53:1-FA18:1
TAG53:2-FA16:0
TAG53:2-FA17:0
TAG53:2-FA18:1
TAG53:2-FA18:2
TAG53:3-FA16:0
TAG53:3-FA17:0
TAG53:3-FA18:2
TAG53:4-FA16:0
TAG53:4-FA17:0
TAG53:4-FA18:2
TAG53:4-FA18:3
TAG53:4-FA20:4
TAG53:5-FA20:4
TAG53:6-FA20:4
TAG54:0-FA16:0
TAG54:0-FA18:0
TAG54:1-FA16:0
TAG54:1-FA18:0
TAG54:1-FA18:1
TAG54:1-FA20:0
TAG54:1-FA20:1
TAG54:2-FA16:0
TAG54:2-FA18:0
TAG54:2-FA18:1
TAG54:2-FA18:2
TAG54:2-FA20:0
TAG54:2-FA20:1
TAG54:2-FA20:2
TAG54:3-FA16:0
TAG54:3-FA16:1
TAG54:3-FA18:0
TAG54:3-FA18:1
TAG54:3-FA18:2
TAG54:3-FA18:3
TAG54:3-FA20:1
TAG54:3-FA20:2
TAG54:3-FA20:3
TAG54:4-FA16:0
TAG54:4-FA16:1
TAG54:4-FA18:0
TAG54:4-FA18:1
TAG54:4-FA18:2
TAG54:4-FA18:3
TAG54:4-FA20:1
TAG54:4-FA20:2
TAG54:4-FA20:3
TAG54:4-FA20:4
TAG54:4-FA22:1
TAG54:4-FA22:4
TAG54:5-FA16:0
TAG54:5-FA16:1
TAG54:5-FA18:0
TAG54:5-FA18:1
TAG54:5-FA18:2
TAG54:5-FA18:3
TAG54:5-FA20:2
TAG54:5-FA20:3
TAG54:5-FA20:4
TAG54:5-FA20:5
TAG54:5-FA22:1
TAG54:5-FA22:4
TAG54:5-FA22:5
TAG54:6-FA16:0
TAG54:6-FA16:1
TAG54:6-FA18:1
TAG54:6-FA18:2
TAG54:6-FA18:3
TAG54:6-FA20:3
TAG54:6-FA20:4
TAG54:6-FA20:5
TAG54:6-FA22:5
TAG54:6-FA22:6
TAG54:7-FA16:1
TAG54:7-FA18:1
TAG54:7-FA18:2
TAG54:7-FA18:3
TAG54:7-FA20:4
TAG54:7-FA20:5
TAG54:7-FA22:5
TAG54:7-FA22:6
TAG54:8-FA18:2
TAG54:8-FA18:3
TAG54:8-FA20:4
TAG54:8-FA20:5
TAG54:8-FA22:6
TAG55:1-FA16:0
TAG55:1-FA18:1
TAG55:2-FA18:1
TAG55:2-FA18:2
TAG55:3-FA18:1
TAG55:3-FA18:2
TAG55:4-FA18:1
TAG55:4-FA18:2
TAG55:5-FA18:1
TAG55:5-FA18:2
TAG55:5-FA20:4
TAG55:7-FA15:0
TAG55:7-FA22:6
TAG56:10-FA18:2
TAG56:1-FA16:0
TAG56:1-FA18:1
TAG56:2-FA16:0
TAG56:2-FA18:0
TAG56:2-FA20:0
TAG56:2-FA20:1
TAG56:3-FA16:0
TAG56:3-FA18:0
TAG56:3-FA18:1
TAG56:3-FA18:2
TAG56:3-FA20:0
TAG56:3-FA20:1
TAG56:3-FA20:2
TAG56:4-FA16:0
TAG56:4-FA18:0
TAG56:4-FA18:1
TAG56:4-FA18:2
TAG56:4-FA20:1
TAG56:4-FA20:2
TAG56:4-FA20:3
TAG56:4-FA20:4
TAG56:4-FA22:4
TAG56:5-FA16:0
TAG56:5-FA18:0
TAG56:5-FA18:1
TAG56:5-FA18:2
TAG56:5-FA20:1
TAG56:5-FA20:2
TAG56:5-FA20:3
TAG56:5-FA20:4
TAG56:5-FA22:4
TAG56:5-FA22:5
TAG56:6-FA16:0
TAG56:6-FA18:0
TAG56:6-FA18:1
TAG56:6-FA18:2
TAG56:6-FA18:3
TAG56:6-FA20:2
TAG56:6-FA20:3
TAG56:6-FA20:4
TAG56:6-FA20:5
TAG56:6-FA22:4
TAG56:6-FA22:5
TAG56:6-FA22:6
TAG56:7-FA16:0
TAG56:7-FA16:1
TAG56:7-FA18:0
TAG56:7-FA18:1
TAG56:7-FA18:2
TAG56:7-FA18:3
TAG56:7-FA20:3
TAG56:7-FA20:4
TAG56:7-FA20:5
TAG56:7-FA22:4
TAG56:7-FA22:5
TAG56:7-FA22:6
TAG56:8-FA16:0
TAG56:8-FA16:1
TAG56:8-FA18:1
TAG56:8-FA18:2
TAG56:8-FA18:3
TAG56:8-FA20:4
TAG56:8-FA20:5
TAG56:8-FA22:5
TAG56:8-FA22:6
TAG56:9-FA18:3
TAG56:9-FA20:4
TAG56:9-FA20:5
TAG56:9-FA22:6
TAG57:2-FA18:1
TAG57:3-FA18:2
TAG58:10-FA18:2
TAG58:10-FA20:4
TAG58:10-FA20:5
TAG58:10-FA22:5
TAG58:10-FA22:6
TAG58:2-FA18:1
TAG58:3-FA18:1
TAG58:5-FA18:1
TAG58:6-FA16:0
TAG58:6-FA18:0
TAG58:6-FA18:1
TAG58:6-FA20:4
TAG58:6-FA22:4
TAG58:6-FA22:5
TAG58:7-FA16:0
TAG58:7-FA18:0
TAG58:7-FA18:1
TAG58:7-FA18:2
TAG58:7-FA20:4
TAG58:7-FA22:4
TAG58:7-FA22:5
TAG58:7-FA22:6
TAG58:8-FA18:1
TAG58:8-FA18:2
TAG58:8-FA20:3
TAG58:8-FA20:4
TAG58:8-FA22:5
TAG58:8-FA22:6
TAG58:9-FA18:1
TAG58:9-FA18:2
TAG58:9-FA20:4
TAG58:9-FA22:5
TAG58:9-FA22:6
TAG60:10-FA22:5
TAG60:10-FA22:6
TAG60:11-FA22:5
TAG60:11-FA22:6
TAG60:12-FA22:6

## Sheet: NMR urine metabolites
NMR urine metabolites
N-methylnicotinamide
N-methylnicotinic acid
phenylacetylglutamine
Hippurate
glucose
Urea
Acetate
Citrate
Creatinine
Glycolate
Trimethylamine-N-oxide
Ethylalcohol
Alanine
Formate
Lactate
Acetone
Taurine
N,N-Dimethylglycine
Glycine
2-Hydroxyisobutyrate
Valine
Isoleucine
Leucine
Prolinebetaine
4-Methylbenzylalcohol
Methionine
Acetoacetate
Tyrosine
Pseudouridine
Dimethylamine
Allantoin
Sucrose
Orotic acid
Trimethylamine
Methylguanidine
Scyllo-inositol
Propanediol
4-Hydroxyhippuric acid
Choline
Uracil
Fumarate
2-Oxoglutarate
3-Hydroxybutyrate
Proline
1-Methylhistidine
Isobutyrate
Phosphocholine
Glutamine
Succinic acid
3-methyl-2-oxovaleric-acid
3-hydroxyisovaleric acid
Ascorbic acid
Trans-aconitic acid
Threonine
Histidine
Guanidinoacetate
Creatine
4-hydroxyphenylacetate

## Sheet: GCMS urine metabolites
GC-MS urine metabolites
(R*,S*)-3,4-Dihydroxybutanoic acid tritms
{4-Methoxy-2-[(trimethylsilyl)oxy]phenyl}{2-[(trimethylsilyl)oxy]phenyl}methanone
1-(1-Benzyl-1H-indol-3-yl)-2,2,2-trifluoroethanone
1-(3-Methylbutyl)-2,3,4,6-tetramethylbenzene
1,2-Dithiane-4,5-diol, (Z)
1-{2,4,6-Tris[(trimethylsilyl)oxy]phenyl}propan-1-one
10,10-Dimethyl-9-(ç-aminopropyl)-9,10-dihydro-10-sila-2-azaanthracene
14-Methyl-pentadecane-1,2-diol
18,19-Secoyohimban-19-oic acid, 16-methyl-, methyl ester, (15à,20.xi.)-
1-Methyl-N,N-bis(trimethylsilyl)-4-[(trimethylsilyl)oxy]-1H-imidazol-2-amine
1-Oxa-8-thiaspiro[4.5]decane-4-carbonitrile, 7,7-dimethyl-2-oxo-
2-(2-Chloroethyl)-1-methylpyrrolidine
2-(Ethylamino)ethanol, N-acetyl, O-(tert-butyldimethylsilyl)
2-Dimethyl(trimethylsilyl)silyloxytridecane
2-Hydroxyhippuric acid
3-(2-Methoxyphenoxy)lactic acid, O,O'-bis(trimethylsilyl)-
3-Aminoisobutyric acid
3-Hydroxy-3-(4'-hydroxy-3'-methoxyphenyl)propionic acid
3-Hydroxyisovaleric acid
4'-(Salicylideneamino)acetanilide
4-Hydroxybenzeneacetic acid
4-Methoxy-N'-(3-pyridinylmethylene)benzohydrazide
4-Methylcatechol
4-Nitrophenyl-á-D-galacturonide
5,8-(4-Phenyl-3,5-dioxo[1,2,4]triazolidin-1,2-diyl)pregn-6-ene-20-carboxylic acid, 3-methoxymethoxy-, methyl ester
5-[Cyano-(3,4-dimethyl-5-oxo-1,5-dihydro-pyrrol-2-ylidene)-methyl]-2,3,3-trimethyl-3,4-dihydro-2H-pyrrole-2-carbonitrile
5-Hydroxyindoleacetic acid
5-Hydroxypipecolic acid
6-Dimethyl(trimethylsilyl)silyloxytetradecane
7-Methylxanthine
Acedoben
Acetic acid, bis[(trimethylsilyl)oxyl]-, trimethylsilyl ester
Aconitic acid, (Z)
á-D-Galactopyranoside, methyl 2,3-bis-O-(trimethylsilyl)-, cyclic methylboronate
à-D-Glucopyranoside, methyl 2-(acetylamino)-2-deoxy-3-O-(trimethylsilyl)-, cyclic methylboronate
á-D-Glucopyranosiduronic acid, 3-(5-ethylhexahydro-2,4,6-trioxo-5-pyrimidinyl)-1,1-dimethylpropyl 2,3,4-tris-O-(trimethylsilyl)-, methyl ester
á-d-Glucopyranosiduronic acid, 4-(acetylamino)phenyl 2,3,4-tris-O-(trimethylsilyl)-, trimethylsilyl ester
à-D-Glucopyranuronic acid
á-Gentiobiose, octakis(trimethylsilyl) ether, methyloxime (isomer 2)
Arabino-Hexonic acid, 2-deoxy-3,5,6-tris-O-(trimethylsilyl)-, ç-lactone
Benzoic Acid
Bilobalide
Boric acid
Butanedioic acid
Butanoic acid, 2,4-bis[(trimethylsilyl)oxy]-, trimethylsilyl ester
Calycanthidine, 1-demethyl-, (2á,3á)-
Catechol
Cyclohexasiloxane, dodecamethyl-
Cystathionine
D-(-)-Erythrose, tris(trimethylsilyl) ether, methyloxime (syn)
D-(-)-Ribofuranose, tetrakis(trimethylsilyl) ether (isomer 2)
D-(-)-Tagatose, pentakis(trimethylsilyl) ether, ethyloxime (isomer 1)
D-(+)-Cellobiose, octakis(trimethylsilyl) ether, methyloxime (isomer 1)
D-(+)-Galacturonic acid
D-(+)-Glucuronic acid ç-lactone, tris(trimethylsilyl) ether, methyloxime (anti)
D-(+)-Talose, pentakis(trimethylsilyl) ether, methyloxime (syn)
D-Arabinose, tetrakis(trimethylsilyl) ether, ethyloxime (isomer 2)
Decanoic acid, methyl ester
D-Glucopyranosiduronic acid, 3-(5-ethylhexahydro-1,3-dimethyl-2,4,6-trioxo-5-pyrimidinyl)-1-methylbutyl 2,3,4-tris-O-(trimethylsilyl)-, methyl ester
d-Glucose, 2,3,4,5,6-pentakis-O-(trimethylsilyl)-, o-methyloxyme, (1Z)-
D-Glucose, 6-O-à-D-galactopyranosyl-, bis-O-(trimethylsilyl) deriv., cyclic tris(methylboronate)
Dihydromorphine
D-Lactose, octakis(trimethylsilyl) ether, methyloxime (isomer 2)
Docosanoic acid, methyl ester
Dodecane
Dodecanoic acid, methyl ester
D-Psicose, pentakis(trimethylsilyl) ether, methyloxime (anti)
Edetic Acid
Eicosanoic acid, methyl ester
Erythrono-1,4-lactone
Ethanesulfonic acid, 2-[(trimethylsilyl)oxy]
Ethanolamine
Ethyl à-D-glucopyranoside
GabapentinLactam
Galactinol, nonakis(trimethylsilyl) ether
Glycine
Glycolic acid,
Heptacosane
Heptasiloxane, 1,1,3,3,5,5,7,7,9,9,11,11,13,13-tetradecamethyl-
Hexacosanoic acid, methyl ester
Hexadecanoic acid, methyl ester
Hippuric acid
Homoserine
Hydroxylamine
Indol-5-ol
L-5-Hydroxytryptophan
L-5-Oxoproline
Lactic Acid
Lactulose, octakis(trimethylsilyl) ether, methyloxime (isomer 1)
Levoglucosan
L-Threitol
L-Threonic acid, tris(trimethylsilyl) ether
L-Threonine
Malic acid, 3TMS derivative
Maltose, isomer 1
m-Cresol
meso-Erythritol
Methyl (3,4-dimethoxyphenyl)(hydroxy)acetate
Methyl glycocholate
Methyl tetradecanoate
hippurate
Myo-Inositol
N-Acetyl glucosamine methoxime
Nonanoic acid, methyl ester
Octacosanoic acid, methyl ester
Octadecane, 3-ethyl-5-(2-ethylbutyl)-
Octanoic acid, methyl ester
Octasiloxane, 1,1,3,3,5,5,7,7,9,9,11,11,13,13,15,15-hexadecamethyl-
Oxalic acid
Palmitic Acid
Paracetamol
p-Cresol
Pentanedioic acid
Phenol, 2,4-bis(1,1-dimethylethyl)-, phosphite (3:1)
Phosphenodiimidic amide
Pregnan-20-one, 3-(acetyloxy)-5,6-epoxy-, (3á,5á,6á)-
Pseudo uridine
p-Tolyl-á-D-glucuronide
Quininic acid
Ribonic acid, 2-desoxy-tetrakis-O-(trimethylsilyl)-
Scyllo-Inositol
Serine
Silanol phosphate (3:1)
Stearic acid
Sucrose
Sulfuric acid
Tartaric acid,
Taurine
Tetracosanoic acid, methyl ester
Triacontanoic acid, methyl ester
Tricosanoic acid, 2-methoxy-, methyl ester
Tris(trimethylsiloxy)ethylene
Undecane
Undecane, 2,6-dimethyl
Urea
Uric acid
Uridine
