# Supplementary material for: Demographic, Health and Lifestyle Factors Associated with the Metabolome in Older Women
Source: Metabolites. 2023 Apr 3;13(4):514. doi: 10.3390/metabo13040514 (PMC10143141; doi:10.3390/metabo13040514)
Supplement: Supplementary file 1 [file metabolites-13-00514-s001.zip › Supplemental Table S2. Significant Lipids.xlsx]

## Sheet: Sheet1
LIPID Plasma Absolute Quantitation
Lipid	rho	p	fdr
BODY MASS INDEX
LPC18:1	-0.39809	3.4e-18	2.548e-15
PC18:1/18:1	-0.384402	5.6e-17	4.228e-14
TAG54:6/FA20:4	0.382242	8.6e-17	6.499e-14
TAG56:6/FA22:4	0.377876	2e-16	1.536e-13
TAG54:4/FA22:4	0.372465	5.8e-16	4.392e-13
LPC18:2	-0.3587	7.8e-15	5.828e-12
TAG56:4/FA22:4	0.358068	8.7e-15	6.532e-12
TAG52:4/FA20:4	0.35673	1.1e-14	8.314e-12
PC18:1/18:2	-0.355962	1.3e-14	9.574e-12
PC18:2/18:2	-0.353888	1.9e-14	1.389e-11
TAG54:5/FA20:4	0.353765	1.9e-14	1.417e-11
TAG50:2/FA18:2	0.352488	2.4e-14	1.788e-11
TAG56:5/FA22:4	0.351785	2.7e-14	2.024e-11
TAG54:4/FA20:4	0.35117	3e-14	2.251e-11
TAG54:5/FA16:0	0.351113	3.1e-14	2.271e-11
TAG52:3/FA20:3	0.34134	1.7e-13	1.26e-10
PC18:2/18:3	-0.341119	1.8e-13	1.31e-10
TAG54:7/FA20:4	0.337572	3.3e-13	2.402e-10
PC18:1/183	-0.335297	4.8e-13	3.52e-10
TAG54:5/FA20:3	0.335281	4.8e-13	3.53e-10
LPE16:0	-0.331225	9.4e-13	6.948e-10
LPE18:0	-0.330875	1e-12	7.35e-10
CE20:3	0.330195	1.1e-12	8.221e-10
TAG54:4/FA16:0	0.327949	1.6e-12	1.187e-09
TAG53:4/FA20:4	0.327545	1.7e-12	1.266e-09
TAG50:2/FA16:0	0.324053	3.1e-12	2.237e-09
DAG16:0/20:4	0.32381	3.2e-12	2.321e-09
TAG50:1/FA16:0	0.323118	3.6e-12	2.595e-09
TAG52:4/FA22:4	0.322873	3.7e-12	2.694e-09
TAG58:8/FA20:4	0.321976	4.3e-12	3.112e-09
TAG52:2/FA18:2	0.31957	6.3e-12	4.567e-09
TAG56:5/FA16:0	0.319347	6.5e-12	4.727e-09
TAG52:2/FA20:2	0.31799	8.1e-12	5.85e-09
TAG56:7/FA22:4	0.317926	8.2e-12	5.9e-09
TAG54:3/FA20:3	0.317217	9.1e-12	6.592e-09
TAG50:1/FA18:1	0.316996	9.5e-12	6.821e-09
PC20:0/18:2	-0.316895	9.6e-12	6.919e-09
TAG53:4/FA16:0	0.314734	1.3e-11	9.706e-09
TAG54:5/FA22:5	0.314202	1.5e-11	1.055e-08
TAG54:6/FA16:0	0.311963	2.1e-11	1.491e-08
TAG54:4/FA20:3	0.311152	2.4e-11	1.683e-08
TAG52:5/FA20:4	0.31086	2.5e-11	1.759e-08
TAG52:2/FA18:0	0.31075	2.5e-11	1.785e-08
TAG52:8/FA18:2	0.310613	2.6e-11	1.825e-08
TAG55:5/FA20:4	0.310538	2.6e-11	1.844e-08
LPC20:1	-0.310334	2.7e-11	1.898e-08
TAG54:5/FA22:4	0.309686	2.9e-11	2.094e-08
TAG56:4/FA16:0	0.308096	3.8e-11	2.666e-08
TAG52:1/FA20:1	0.307936	3.8e-11	2.726e-08
DAG16:0/18:2	0.307419	4.2e-11	2.948e-08
LPC17/0	-0.307054	4.4e-11	3.113e-08
TAG46:3/FA16:0	0.305033	6e-11	4.216e-08
FFA22:4	0.304502	6.5e-11	4.562e-08
TAG50:0/FA16:0	0.302222	9.1e-11	6.411e-08
TAG48:1/FA16:1	0.301179	1.1e-10	7.511e-08
TAG51:2/FA16:0	0.300296	1.2e-10	8.482e-08
TAG56:6/FA20:4	0.299699	1.3e-10	9.31e-08
TAG50:3/FA16:0	0.299232	1.4e-10	9.926e-08
TAG52:3/FA16:0	0.298915	1.5e-10	1.04e-07
TAG53:3/FA16:0	0.298527	1.6e-10	1.101e-07
TAG52:6/FA20:4	0.298117	1.7e-10	1.162e-07
TAG52:3/FA18:2	0.297181	1.9e-10	1.334e-07
TAG50:3/FA18:3	0.296906	2e-10	1.388e-07
TAG53:5/FA20:4	0.293684	3.2e-10	2.211e-07
TAG48:0/FA16:0	0.293146	3.5e-10	2.387e-07
TAG54:3/FA16:0	0.291747	4.2e-10	2.916e-07
TAG58:9/FA20:4	0.291347	4.5e-10	3.084e-07
TAG49:0/FA17:0	0.29098	4.7e-10	3.245e-07
DAG16:0/16:0	0.290724	4.9e-10	3.357e-07
TAG56:7/FA20:4	0.290515	5e-10	3.456e-07
TAG52:1/FA16:0	0.29046	5.1e-10	3.478e-07
TAG52:3/FA20:0	0.290357	5.1e-10	3.528e-07
TAG52:4/FA20:0	0.288963	6.3e-10	4.289e-07
TAG51:2/FA18:2	0.288885	6.3e-10	4.33e-07
TAG54:2/FA20:2	0.287605	7.6e-10	5.183e-07
TAG52:1/FA18:1	0.287192	8.1e-10	5.489e-07
TAG54:6/FA20:3	0.287117	8.1e-10	5.535e-07
TAG50:4/FA20:4	0.286544	8.8e-10	5.989e-07
TAG51:1/FA16:0	0.284884	1.1e-09	7.526e-07
TAG58:7/FA20:4	0.284217	1.2e-09	8.259e-07
TAG54:1/FA20:1	0.283267	1.4e-09	9.396e-07
TAG54:8/FA20:4	0.283028	1.4e-09	9.72e-07
TAG58:6/FA22:4	0.282862	1.5e-09	9.908e-07
TAG51:1/FA17:0	0.282449	1.6e-09	1.05e-06
DAG16:0/18:1	0.281786	1.7e-09	1.149e-06
TAG50:1/FA16:1	0.281485	1.8e-09	1.194e-06
TAG52:4/FA16:0	0.280137	2.1e-09	1.434e-06
TAG56:4/FA20:4	0.2789	2.5e-09	1.699e-06
TAG52:2/FA16:0	0.278842	2.6e-09	1.71e-06
TAG53:6/FA20:4	0.278825	2.6e-09	1.714e-06
TAG54:6/FA16:1	0.278792	2.6e-09	1.718e-06
DAG18:2/20:4	0.276817	3.4e-09	2.241e-06
TAG52:1/FA18:0	0.276469	3.5e-09	2.344e-06
TAG51:0/FA17:0	0.27643	3.6e-09	2.354e-06
TAG48:1/FA16:0	0.275504	4e-09	2.661e-06
TAG52:3/FA18:1	0.275024	4.3e-09	2.836e-06
TAG52:3/FA22:1	0.274588	4.5e-09	2.996e-06
PC17:0/18:2	-0.274333	4.7e-09	3.097e-06
PC17:0/18:1	-0.273626	5.2e-09	3.402e-06
TAG49:0/FA16:0	0.27351	5.2e-09	3.449e-06
TAG50:0/FA18:0	0.273226	5.5e-09	3.575e-06
TAG54:4/FA20:2	0.273016	5.6e-09	3.668e-06
TAG52:4/FA20:3	0.272532	6e-09	3.911e-06
TAG51:2/FA17:0	0.272268	6.2e-09	4.042e-06
TAG48:2/FA18:2	0.271781	6.6e-09	4.303e-06
TAG5:2/3FA18:3	0.271644	6.7e-09	4.375e-06
TAG52:2/FA18:1	0.270106	8.2e-09	5.349e-06
TAG56:5/FA20:4	0.269864	8.5e-09	5.516e-06
DAG18:0/18:2	0.26976	8.6e-09	5.586e-06
TAG54:3/FA20:2	0.269709	8.7e-09	5.609e-06
TAG50:2/FA16:1	0.269274	9.2e-09	5.93e-06
TAG58:10/FA20:4	0.269237	9.2e-09	5.953e-06
PC18:0/20:3	0.268771	9.8e-09	6.318e-06
TAG56:3/FA16:0	0.268458	1e-08	6.559e-06
TAG52:4/FA18:2	0.268117	1.1e-08	6.869e-06
TAG52:3/FA18:0	0.267967	1.1e-08	6.987e-06
TAG46:1/FA14:1	0.267294	1.2e-08	7.616e-06
LPE18:1	-0.267071	1.2e-08	7.796e-06
TAG56:8/FA20:4	0.266912	1.3e-08	7.963e-06
TAG48:2/FA16:0	0.26692	1.3e-08	7.963e-06
TAG52:0/FA16:0	0.266803	1.3e-08	8.077e-06
TAG50:4/FA16:0	0.266344	1.3e-08	8.509e-06
TAG50:5/FA160:	0.266316	1.4e-08	8.559e-06
SM18:1	0.265595	1.5e-08	9.368e-06
PC18:0/22:4	0.265408	1.5e-08	9.606e-06
TAG50:3/FA16:1	0.264376	1.7e-08	1e-05
TAG56:4/FA18:0	0.263858	1.8e-08	1e-05
TAG51:1/FA18:1	0.263638	1.9e-08	1.195e-05
TAG47:1/FA16:1	0.26363	1.9e-08	1.198e-05
TAG52:0/FA18:0	0.263611	1.9e-08	1.198e-05
TAG56:5/FA18:0	0.263284	2e-08	1.246e-05
TAG49:2/FA16:0	0.26298	2.1e-08	1.294e-05
TAG48:4/FA16:0	0.261145	2.6e-08	1.635e-05
TAG50:5/FA20:4	0.260499	2.8e-08	1.766e-05
TAG53:2/FA16:0	0.260503	2.8e-08	1.766e-05
TAG56:6/FA18:0	0.260323	2.9e-08	1.801e-05
TAG46:0/FA16:0	0.26014	3e-08	1.841e-05
TAG49:1/FA16:0	0.259898	3.1e-08	1.894e-05
TAG54:5/FA16:1	0.259134	3.4e-08	2.083e-05
TAG50:3/FA18:2	0.259113	3.4e-08	2.085e-05
TAG58:7/FA22:4	0.259037	3.4e-08	2.101e-05
TAG47:0/FA15:0	0.258402	3.7e-08	2.275e-05
TAG49:2/FA18:2	0.258065	3.9e-08	2.364e-05
TAG46:0/FA14:0	0.257244	4.3e-08	2.618e-05
TAG54:2/FA20:1	0.256859	4.5e-08	2.742e-05
TAG49:1/FA16:1	0.255695	5.2e-08	3.165e-05
TAG47:0/FA16:0	0.254907	5.7e-08	3.483e-05
TAG54:2/FA16:0	0.253964	6.4e-08	3.904e-05
LPC18:3	-0.253848	6.5e-08	3.952e-05
TAG52:7/FA16:0	0.253567	6.7e-08	4.084e-05
TAG46:1/FA16:1	0.253554	6.7e-08	4.084e-05
TAG50:3/FA20:3	0.253223	7e-08	4.247e-05
TAG48:3/FA16:0	0.252526	7.6e-08	4.615e-05
TAG4:1/FA14:0	0.252333	7.8e-08	4.721e-05
TAG52:7/FA18:1	0.252059	8.1e-08	4.87e-05
TAG52:1/FA16:1	0.252038	8.1e-08	4.874e-05
TAG51:0/FA16:0	0.251579	8.6e-08	5.148e-05
TAG56:6/FA18:2	0.251379	8.8e-08	5.265e-05
TAG52:3/FA20:2	0.251239	8.9e-08	5.346e-05
TAG44:2/FA16:0	0.251112	9.1e-08	5.421e-05
TAG49:0/FA15:0	0.251034	9.2e-08	5.465e-05
TAG54:3/FA20:1	0.250891	9.3e-08	5.551e-05
TAG48:3/FA14:1	0.249836	1.1e-07	6.296e-05
TAG52:4/FA18:3	0.249699	1.1e-07	6.404e-05
TAG52:5/FA22:5	0.247837	1.3e-07	7.992e-05
TAG48:2/FA14:0	0.247315	1.4e-07	8.451e-05
TAG50:1/FA18:0	0.246585	1.6e-07	9.204e-05
TAG48:1/FA18:1	0.246565	1.6e-07	9.247e-05
TAG46:2/FA16:0	0.246274	1.6e-07	9.526e-05
TAG52:4/FA22:1	0.246191	1.6e-07	9.627e-05
DAG18:1/20:4	0.245924	1.7e-07	9.903e-05
TAG48:0/FA14:0	0.245903	1.7e-07	9.945e-05
TAG48:2/FA14:1	0.245432	1.8e-07	0.00010454
TAG49:1/FA15:0	0.245226	1.8e-07	0.00010727
TAG46:1/FA16:0	0.243741	2.2e-07	0.00012746
PC18:2/20:1	-0.243483	2.3e-07	0.00013131
TAG52:8/FA16:1	0.242073	2.7e-07	0.00015401
TAG52:4/FA14:0	0.242083	2.7e-07	0.00015401
TAG51:3/FA18:3	0.241989	2.7e-07	0.00015548
TAG54:2/FA18:2	0.241738	2.8e-07	0.00015983
TAG52:5/FA14:0	0.241636	2.8e-07	0.00016128
TAG58:6/FA16:0	0.241114	3e-07	0.00017135
LPC16:0	-0.240912	3e-07	0.00017507
TAG51:1/FA18:0	0.240883	3.1e-07	0.00017534
TAG56:4/FA20:3	0.240734	3.1e-07	0.00017789
TAG54:7/FA16:1	0.240497	3.2e-07	0.00018272
TAG53:1/FA18:0	0.240083	3.4e-07	0.00019152
TAG50:2/FA20:2	0.239594	3.5e-07	0.00020199
TAG47:1/FA16:0	0.239505	3.6e-07	0.00020391
TAG44:0/FA14:0	0.239079	3.8e-07	0.00021376
DAG18:0/18:1	0.238987	3.8e-07	0.00021565
TAG52:5/FA16:0	0.238673	4e-07	0.00022318
TAG52:5/FA20:3	0.23851	4e-07	0.00022673
TAG51:3/FA18:2	0.237871	4.3e-07	0.00024378
TAG56:5/FA22:5	0.235933	5.4e-07	0.00030348
TAG54:6/FA22:5	0.235781	5.5e-07	0.00030855
TAG52:2/FA16:1	0.235536	5.6e-07	0.0003164
TAG58:7/FA16:0	0.235264	5.8e-07	0.0003259
TAG56:3/FA18:0	0.235011	6e-07	0.0003348
TAG49:3/FA16:0	0.234868	6.1e-07	0.00033977
TAG49:1/FA17:0	0.234077	6.7e-07	0.0003703
TAG49:2/FA15:0	0.233599	7e-07	0.00039017
TAG44:0/FA16:0	0.232992	7.5e-07	0.00041716
TAG56:7/FA22:5	0.232473	8e-07	0.00044129
TAG49:1/FA18:1	0.232173	8.2e-07	0.0004554
TAG54:1/FA18:0	0.231132	9.3e-07	0.00051078
TAG48:2/FA16:1	0.230925	9.5e-07	0.0005214
TAG50:2/FA18:0	0.230333	1e-06	0.00055449
TAG50:2/FA18:1	0.230206	1e-06	0.00056444
TAG58:8/FA20:3	0.229679	1.1e-06	0.00059623
TAG48:0/FA18:0	0.229617	1.1e-06	0.0006006
CER18:0	0.229453	1.1e-06	0.00060928
TAG51:0/FA18:0	0.229417	1.1e-06	0.00060928
LPC18:0	-0.229239	1.1e-06	0.00061902
TAG51:3/FA17:0	0.229099	1.2e-06	0.00062872
TAG47:2/FA18:2	0.228839	1.2e-06	0.00064379
TAG52:4/FA20:2	0.227941	1.3e-06	0.0007128
TAG48:1/FA14:1	0.227657	1.4e-06	0.00073304
TAG47:1/FA14:0	0.226739	1.5e-06	0.000807
TAG53:2/FA18:2	0.225959	1.6e-06	0.00088068
TAG50:3/FA18:0	0.225902	1.6e-06	0.0008844
TAG56:9/FA20:4	0.225218	1.8e-06	0.00094695
CE20:4	0.225165	1.8e-06	0.00095052
TAG58:6/FA20:4	0.225148	1.8e-06	0.00095407
TAG51:2/FA16:1	0.224913	1.8e-06	0.00097356
TAG56:5/FA18:1	0.224485	1.9e-06	0.00101952
TAG56:2/FA18:0	0.223592	2.1e-06	0.0011183
TAG52:5/FA18:3	0.223373	2.2e-06	0.00114264
TAG52:3/FA20:1	0.223079	2.2e-06	0.00117744
TAG44:1/FA16:0	0.222659	2.3e-06	0.00123318
TAG54:1/FA18:1	0.222544	2.4e-06	0.00124136
TAG52:4/FA18:0	0.222474	2.4e-06	0.0012495
DAG16:0/16:1	0.222418	2.4e-06	0.0012576
LPE18:2	-0.222271	2.4e-06	0.00127089
TAG51:4/FA20:4	0.222231	2.4e-06	0.00127368
TAG50:1/FA20:1	0.222213	2.5e-06	0.00127645
DAG16:1/18:2	0.222069	2.5e-06	0.0012948
CE20:2	0.221657	2.6e-06	0.0013494
TAG52:2/FA20:1	0.221526	2.6e-06	0.00136752
TAG49:1/FA14:0	0.220667	2.9e-06	0.00149413
TAG48:3/FA18:3	0.220443	3e-06	0.00152736
PC20:0/18:1	-0.219963	3.1e-06	0.00160165
TAG46:2/FA14:1	0.219305	3.3e-06	0.00171162
TAG54:0/FA18:0	0.218924	3.5e-06	0.00178011
TAG49:0/FA18:0	0.218779	3.5e-06	0.00180224
TAG44:1/FA16:1	0.218642	3.6e-06	0.00182938
TAG58:6/FA18:1	0.217916	3.9e-06	0.0019686
PC16:0/18:2	-0.217361	4.1e-06	0.00208181
TAG52:6/FA14:0	0.217213	4.2e-06	0.0021082
TAG46:1/FA14:0	0.216557	4.4e-06	0.00225615
TAG52:0/FA20:0	0.216292	4.6e-06	0.00231242
LPC22:5	-0.216112	4.7e-06	0.0023533
DAG14:0/18:1	0.21588	4.8e-06	0.00240408
TAG47:0/FA17:0	0.215594	4.9e-06	0.00246973
TAG51:3/FA16:1	0.215496	5e-06	0.00248992
TAG58:7/FA18:2	0.215302	5.1e-06	0.00253506
TAG51:4/FA16:1	0.215095	5.2e-06	0.002585
TAG47:0/FA14:0	0.214819	5.3e-06	0.00265468
TAG56:2/FA16:0	0.21435	5.6e-06	0.00278382
TAG54:6/FA22:6	0.214294	5.6e-06	0.00279314
TAG50:4/FA20:3	0.214158	5.7e-06	0.0028272
TAG54:2/FA18:0	0.213859	5.9e-06	0.0029106
TAG46:4/FA18:2	0.213398	6.2e-06	0.00304304
TAG51:2/FA18:1	0.212618	6.7e-06	0.00328831
TAG53:1/FA17:0	0.212518	6.7e-06	0.00331608
TAG44:0/FA12:0	0.212442	6.8e-06	0.00333389
TAG56:7/FA18:2	0.212416	6.8e-06	0.0033369
TAG54:5/FA20:2	0.211689	7.3e-06	0.00358437
TAG46:2/FA18:2	0.211642	7.4e-06	0.00359656
TAG46:1/FA12:0	0.211528	7.4e-06	0.00362815
TAG49:2/FA17:0	0.211437	7.5e-06	0.0036472
TAG48:2/FA18:0	0.211441	7.5e-06	0.0036472
TAG49:2/FA14:0	0.211153	7.7e-06	0.00374616
CE22:4	0.210496	8.3e-06	0.00399924
TAG54:2/FA20:0	0.210079	8.6e-06	0.00415966
TAG49:2/FA16:1	0.209863	8.8e-06	0.00424242
PC18:0/20:4	0.208517	1e-05	0.004848
TAG47:1/FA15:0	0.2083	1e-05	0.0049337
PC18:2/20:5	-0.208253	1e-05	0.0049712
TAG44:3/FA18:2	0.207629	1e-05	0.005247
TAG53:1/FA16:0	0.207444	1.1e-05	0.0053312
TAG50:2/FA14:1	0.207105	1.2e-05	0.00551
TAG46:3/FA18:2	0.206787	1.2e-05	0.005688
TAG48:4/FA14:1	0.205878	1.3e-05	0.0061963
TAG53:1/FA18:1	0.205433	1.4e-05	0.0064527
TAG52:5/FA20:5	0.205479	1.4e-05	0.0064527
TAG48:1/FA18:0	0.205118	1.4e-05	0.006674
TAG50:4/FA16:1	0.205039	1.4e-05	0.0066924
TAG50:1/FA14:0	0.204982	1.4e-05	0.0066924
DAG16:1/18:1	0.204914	1.4e-05	0.0067248
TAG46:1/FA18:1	0.204893	1.5e-05	0.006757
TAG46:2/FA16:1	0.204808	1.5e-05	0.006789
TAG48:3/FA14:0	0.204536	1.5e-05	0.00693
TAG56:6/FA16:0	0.204513	1.5e-05	0.00693
TAG50:0/FA14:0	0.204549	1.5e-05	0.00693
TAG56:6/FA22:5	0.204359	1.5e-05	0.0070072
TAG56:7/FA18:3	0.203895	1.6e-05	0.00736
TAG50:6/FA20:4	0.203344	1.7e-05	0.0077112
TAG46:0/FA12:0	0.203273	1.7e-05	0.007786
TAG56:6/FA18:1	0.203029	1.7e-05	0.0079518
TAG44:2/FA18:2	0.202643	1.8e-05	0.00819
TAG48:3/FA16:1	0.202677	1.8e-05	0.00819
TAG58:5/FA18:1	0.202149	1.9e-05	0.0085806
DAG18:1/18:1	0.20068	2.2e-05	0.0098754
TAG52:3/FA14:0	0.200572	2.2e-05	0.009944
ALCOHOL INTAKE (DRINKS/WK)
TAG54:5/FA18:2	-0.341495	2.1e-13	1.638e-10
PC16:0/18:1	0.333011	8.9e-13	6.835e-10
TAG54:6/FA18:2	-0.328931	1.7e-12	1.335e-09
TAG51:4/FA18:2	-0.326269	2.7e-12	2.061e-09
TAG53:4/FA17:0	-0.325514	3e-12	2.318e-09
TAG51:4/FA15:0	-0.322279	5.1e-12	3.896e-09
TAG53:4/FA18:2	-0.315626	1.5e-11	1.106e-08
TAG51:5/FA18:2	-0.307253	5.2e-11	3.993e-08
TAG54:5/FA22:1	-0.305346	7e-11	5.304e-08
TAG52:4/FA20:0	-0.304884	7.5e-11	5.677e-08
TAG55:5/FA18:2	-0.302197	1.1e-10	8.425e-08
TAG52:5/FA18:2	-0.296719	2.5e-10	1.88e-07
TAG52:4/FA18:2	-0.292289	4.7e-10	3.55e-07
TAG54:4/FA22:1	-0.291757	5.1e-10	3.825e-07
TAG54:5/FA18:1	-0.287511	9.2e-10	6.938e-07
TAG51:3/FA15:0	-0.286919	1e-09	7.525e-07
PC16:0/16:1	0.284354	1.4e-09	1.069e-06
TAG55:4/FA18:2	-0.282603	1.8e-09	1.361e-06
TAG54:4/FA18:2	-0.280634	2.4e-09	1.78e-06
TAG56:4/FA18:2	-0.273383	6.3e-09	4.695e-06
TAG53:3/FA18:2	-0.272875	6.7e-09	5.018e-06
TAG52:4/FA16:0	-0.27108	8.5e-09	6.336e-06
PC16:0/14:0	0.270196	9.5e-09	7.104e-06
CE16:1	0.269258	1.1e-08	7.982e-06
TAG56:5/FA18:2	-0.268014	1.3e-08	9.387e-06
TAG54:4/FA18:0	-0.267231	1.4e-08	1.042e-05
TAG53:3/FA17:0	-0.267142	1.4e-08	1.048e-05
TAG50:5/FA18:2	-0.266997	1.4e-08	1.068e-05
TAG54:6/FA18:3	-0.26306	2.4e-08	1.764e-05
TAG54:7/FA18:2	-0.260557	3.3e-08	2.412e-05
TAG54:4/FA18:1	-0.259652	3.7e-08	2.697e-05
TAG50:4/FA14:0	-0.259497	3.7e-08	2.745e-05
PC16:0/20:5	0.257114	5e-08	3.685e-05
TAG52:6/FA18:2	-0.256963	5.1e-08	3.746e-05
TAG56:5/FA20:1	-0.25622	5.6e-08	4.101e-05
TAG52:5/FA16:1	-0.254757	6.7e-08	4.903e-05
TAG54:7/FA18:3	-0.252414	8.9e-08	6.509e-05
TAG48:5/FA18:2	-0.250832	1.1e-07	7.832e-05
TAG50:4/FA18:2	-0.248929	1.3e-07	9.868e-05
CE14:0	0.246506	1.8e-07	0.0001314
PC18:0/16:1	0.244225	2.4e-07	0.00017132
TAG56:4/FA20:1	-0.242898	2.7e-07	0.00019947
TAG50:4/FA14:1	-0.24066	3.5e-07	0.00025808
TAG51:3/FA18:2	-0.236157	5.9e-07	0.00043052
TAG54:3/FA18:2	-0.231498	1e-06	0.00072255
TAG51:5/FA18:3	-0.23137	1e-06	0.00073023
PC16:0/18:3	0.229485	1.2e-06	0.00089528
TAG52:4/FA22:1	-0.228943	1.3e-06	0.00095172
PC14:0/18:1	0.228158	1.4e-06	0.0010368
TAG56:6/FA20:2	-0.22745	1.5e-06	0.00111445
PE18:0/18:1	0.226468	1.7e-06	0.00124214
FFA16:1	0.223515	2.4e-06	0.00169929
LPC20:5	0.223435	2.4e-06	0.00171124
TAG56:3/FA18:2	-0.216182	5.1e-06	0.00365365
TAG54:3/FA18:0	-0.215937	5.2e-06	0.00374136
TAG48:4/FA12:0	-0.214306	6.2e-06	0.00441347
PC16:0/20:4	0.214232	6.2e-06	0.00444288
TAG56:3/FA20:0	-0.213758	6.5e-06	0.00465705
TAG54:6/FA18:1	-0.212042	7.8e-06	0.0055309
TAG56:5/FA20:2	-0.210327	9.3e-06	0.00655825
TAG52:5/FA18:3	-0.210287	9.3e-06	0.00657732
TAG48:4/FA18:2	-0.208173	1e-05	0.0081305
TAG55:3/FA18:2	-0.207981	1e-05	0.0082602
CE18:4	0.207552	1e-05	0.008601
TAG56:6/FA18:2	-0.207435	1e-05	0.0086592
SAMPLE STORAGE TIME (YRS)
PC16:0/20:5	0.240034	3.1e-07	0.00023436
TAG56:6/FA20:5	0.233659	6.4e-07	0.0004832
TAG58:8/FA22:6	0.231316	8.3e-07	0.00062582
DAG18:1/22:6	0.22864	1.1e-06	0.0008272
FFA20:5	0.228829	1.1e-06	0.0008272
TAG56:7/FA20:5	0.226959	1.4e-06	0.0010514
PC18:0/20:5	0.221584	2.4e-06	0.0018
TAG58:8/FA18:1	0.221493	2.5e-06	0.00187
PC18:1/20:5	0.221287	2.5e-06	0.00187
TAG54:7/FA22:6	0.218812	3.2e-06	0.0023904
TAG58:7/FA22:6	0.218137	3.5e-06	0.002611
TAG54:8/FA22:6	0.215211	4.7e-06	0.0035015
LPC20:5	0.214897	4.9e-06	0.0036456
TAG56:7/FA22:6	0.214754	5e-06	0.003715
CE20:5	0.207174	1e-05	0.008162
TAG55:7/FA22:6	0.205994	1e-05	0.00888
TAG52:6/FA20:5	0.205789	1e-05	0.00888
BLACK VS NON-HISPANIC WHITE
LPC15:0	-0.47383	6.14e-22	4.64e-19
LPC16:1	-0.459442	1.45e-20	1.096e-17
LPE16:0	-0.443536	4.04e-19	3.048e-16
PC15:0/18:1	-0.438263	1.17e-18	8.83e-16
PC18:1/16:1	-0.429086	7.16e-18	5.388e-15
PC14:0/18:1	-0.419938	4.12e-17	3.096e-14
LPE18:0	-0.413799	1.3e-16	9.716e-14
LPC16:0	-0.408186	3.62e-16	2.708e-13
PC16:0/16:1	-0.402543	9.95e-16	7.445e-13
TAG49:2/FA16:1	-0.388404	1.16e-14	8.651e-12
TAG49:2/FA18:1	-0.387504	1.35e-14	1.006e-11
TAG49:3/FA16:1	-0.384032	2.42e-14	1.8e-11
PC18:0/16:1	-0.3769	7.83e-14	5.827e-11
DAG16:1/181	-0.372931	1.49e-13	1.106e-10
TAG47:2/FA16:1	-0.367658	3.45e-13	2.558e-10
LPC17:0	-0.364093	6.03e-13	4.467e-10
TAG49:3/FA15:0	-0.363815	6.3e-13	4.659e-10
LPC18:1	-0.363225	6.9e-13	5.099e-10
PC16:0/18:1	-0.359938	1.15e-12	8.461e-10
TAG51:3/FA16:1	-0.358667	1.39e-12	1.027e-09
PC17:0/18:1	-0.356838	1.84e-12	1.355e-09
SM18:1	0.355287	2.33e-12	1.712e-09
TAG56:8/FA20:4	0.352434	3.58e-12	2.625e-09
PC15:0/18:2	-0.352187	3.71e-12	2.72e-09
CE20:4	0.352	3.82e-12	2.793e-09
TAG51:2/FA15:0	-0.35138	4.19e-12	3.06e-09
LPC14:0	-0.349337	5.67e-12	4.139e-09
TAG49:3/FA18:2	-0.348745	6.19e-12	4.512e-09
TAG51:2/FA18:1	-0.346853	8.18e-12	5.952e-09
TAG48:2/FA16:1	-0.346357	8.79e-12	6.392e-09
TAG51:2/FA16:1	-0.346171	9.03e-12	6.559e-09
PC16:0/14:0	-0.344992	1.07e-11	7.78e-09
TAG52:1/FA20:0	-0.344458	1.16e-11	8.398e-09
TAG48:3/FA16:1	-0.341706	1.73e-11	1.249e-08
CE15:0	-0.340031	2.2e-11	1.586e-08
TAG47:2/FA18:1	-0.338605	2.69e-11	1.942e-08
TAG46:2/FA14:1	-0.33693	3.42e-11	2.46e-08
TAG50:4/FA16:1	-0.336527	3.62e-11	2.6e-08
TAG50:2/FA18:1	-0.333954	5.19e-11	3.73e-08
CE14:0	-0.333086	5.87e-11	4.206e-08
CE14:1	-0.332124	6.71e-11	4.802e-08
CE16:1	-0.330853	8e-11	5.721e-08
TAG46:2/FA16:1	-0.32831	1.14e-10	8.111e-08
TAG58:10/FA20:4	0.324713	1.85e-10	1.322e-07
TAG47:1/FA15:0	-0.322656	2.45e-10	1.743e-07
TAG48:2/FA14:1	-0.318543	4.24e-10	3.013e-07
TAG48:4/FA16:1	-0.318512	4.26e-10	3.021e-07
TAG47:2/FA15:0	-0.317698	4.74e-10	3.36e-07
TAG48:2/FA18:1	-0.316713	5.39e-10	3.82e-07
TAG50:2/FA16:1	-0.315969	5.95e-10	4.206e-07
FFA14:1	-0.315721	6.15e-10	4.338e-07
TAG52:3/FA16:1	-0.314295	7.4e-10	5.22e-07
TAG51:1/FA15:0	-0.313086	8.66e-10	6.1e-07
TAG49:2/FA15:0	-0.312279	9.62e-10	6.762e-07
PC14:0/18:2	-0.310884	1.15e-09	8.084e-07
TAG47:1/FA18:1	-0.310093	1.27e-09	8.936e-07
TAG51:4/FA16:1	-0.309985	1.29e-09	9.048e-07
TAG49:1/FA18:1	-0.309737	1.33e-09	9.327e-07
TAG47:1/FA16:1	-0.309336	1.4e-09	9.804e-07
TAG50:3/FA16:1	-0.308093	1.65e-09	1.147e-06
TAG52:2/FA20:1	-0.307566	1.76e-09	1.225e-06
DAG16:1/18:2	-0.306643	1.98e-09	1.375e-06
TAG48:4/FA14:1	-0.306181	2.1e-09	1.456e-06
TAG56:7/FA20:4	0.306109	2.12e-09	1.467e-06
CE22:4	0.302884	3.17e-09	2.197e-06
TAG58:9/FA20:4	0.300993	4.02e-09	2.775e-06
TAG51:3/FA17:0	-0.300528	4.25e-09	2.936e-06
TAG50:5/FA16:1	-0.29969	4.72e-09	3.251e-06
PEP18:1/20:4	0.299504	4.83e-09	3.322e-06
TAG47:1/FA14:0	-0.298299	5.6e-09	3.846e-06
TAG46:3/FA14:1	-0.29342	1.01e-08	6.95e-06
TAG47:1/FA16:0	-0.292509	1.13e-08	7.743e-06
TAG48:3/FA14:1	-0.292434	1.14e-08	7.801e-06
TAG49:1/FA14:0	-0.291995	1.2e-08	8.211e-06
TAG49:1/FA16:1	-0.291003	1.35e-08	9.231e-06
TAG49:1/FA15:0	-0.290295	1.47e-08	1.003e-05
TAG49:2/FA14:0	-0.289277	1.66e-08	1.13e-05
PC16:0/18:3	-0.289179	1.68e-08	1.142e-05
PC18:0/18:1	-0.289085	1.7e-08	1.153e-05
PC18:1/18:1	-0.288806	1.76e-08	1.189e-05
TAG48:3/FA14:0	-0.287876	1.96e-08	1.326e-05
TAG47:2/FA14:0	-0.287388	2.08e-08	1.402e-05
TAG49:1/FA17:0	-0.286233	2.38e-08	1.603e-05
FFA16:1	-0.285334	2.64e-08	1.778e-05
TAG52:2/FA16:1	-0.285241	2.67e-08	1.795e-05
TAG44:2/FA16:1	-0.284431	2.94e-08	1.969e-05
TAG50:3/FA18:1	-0.283845	3.14e-08	2.105e-05
TAG48:1/FA14:1	-0.283342	3.33e-08	2.228e-05
DAG18:2/20:4	0.283228	3.37e-08	2.254e-05
TAG51:3/FA15:0	-0.282047	3.87e-08	2.58e-05
TAG50:1/FA16:1	-0.281954	3.91e-08	2.603e-05
TAG50:2/FA14:0	-0.28183	3.97e-08	2.637e-05
TAG53:2/FA18:1	-0.281737	4.01e-08	2.661e-05
TAG52:8/FA16:1	-0.281222	4.25e-08	2.819e-05
TAG46:2/FA18:1	-0.280683	4.52e-08	2.995e-05
TAG54:3/FA16:1	-0.280559	4.59e-08	3.033e-05
TAG49:2/FA16:0	-0.280093	4.84e-08	3.194e-05
TAG49:1/FA16:0	-0.279752	5.03e-08	3.316e-05
TAG49:2/FA17:0	-0.279318	5.29e-08	3.479e-05
TAG46:1/FA14:0	-0.278078	6.09e-08	3.999e-05
TAG51:3/FA18:2	-0.273985	9.65e-08	6.327e-05
PEP16:0/20:4	0.273489	1.02e-07	6.677e-05
PEP18:0/20:4	0.272062	1.19e-07	7.81e-05
TAG53:2/FA17:0	-0.271442	1.28e-07	8.352e-05
TAG46:1/FA16:1	-0.271225	1.31e-07	8.541e-05
TAG50:3/FA14:1	-0.269241	1.63e-07	0.00010605
TAG50:1/FA18:0	-0.268496	1.77e-07	0.00011486
TAG49:3/FA18:3	-0.268376	1.79e-07	0.0001162
TAG51:1/FA18:0	-0.268248	1.82e-07	0.00011765
PC18:2/16:1	-0.268155	1.83e-07	0.00011866
PC20:0/18:1	-0.267566	1.96e-07	0.00012633
TAG50:4/FA18:3	-0.266977	2.08e-07	0.00013446
TAG46:2/FA14:0	-0.266884	2.11e-07	0.00013561
TAG51:4/FA18:3	-0.265923	2.34e-07	0.00015023
TAG52:2/FA14:0	-0.265841	2.36e-07	0.00015134
TAG49:0/FA15:0	-0.26575	2.38e-07	0.00015259
PC18:0/20:4	0.265178	2.53e-07	0.00016203
DAG18:1/18:1	-0.264062	2.85e-07	0.00018238
TAG51:1/FA18:1	-0.262791	3.27e-07	0.00020859
TAG49:0/FA18:0	-0.262242	3.47e-07	0.0002208
TAG48:3/FA18:2	-0.261675	3.68e-07	0.00023414
PC18:1/18:3	-0.261614	3.71e-07	0.00023529
TAG50:3/FA18:2	-0.26152	3.74e-07	0.00023727
TAG52:7/FA22:6	-0.260585	4.13e-07	0.00026152
TAG47:1/FA17:0	-0.259883	4.45e-07	0.00028119
LPE20:3	-0.258384	5.21e-07	0.00032858
TAG48:4/FA14:0	-0.258265	5.27e-07	0.00033218
PEP16:0/22:4	0.257985	5.43e-07	0.0003415
PC14:0/16:1	-0.257745	5.57e-07	0.00034962
TAG58:8/FA20:4	0.257675	5.61e-07	0.00035162
TAG49:3/FA16:0	-0.256747	6.18e-07	0.00038666
FFA22:2	-0.256713	6.2e-07	0.0003874
TAG52:2/FA20:0	-0.25659	6.28e-07	0.00039177
TAG48:1/FA18:0	-0.256497	6.34e-07	0.00039496
TAG46:3/FA16:1	-0.256346	6.44e-07	0.00040052
TAG56:9/FA20:4	0.255969	6.7e-07	0.00041582
TAG50:1/FA14:0	-0.25569	6.89e-07	0.00042733
LPC18:0	-0.255628	6.94e-07	0.00042939
PC17:0/18:2	-0.25507	7.35e-07	0.00045415
TAG50:2/FA14:1	-0.254366	7.9e-07	0.00048755
TAG52:3/FA20:2	-0.254264	7.99e-07	0.00049189
TAG48:4/FA18:3	-0.252776	9.3e-07	0.00057206
LPC20:3	-0.251907	1.02e-06	0.00062405
PEP18:0/22:4	0.25122	1.09e-06	0.00066816
TAG48:3/FA16:0	-0.250636	1.16e-06	0.00070777
PEO16:0/20:4	0.249985	1.24e-06	0.00075473
TAG48:2/FA14:0	-0.249178	1.34e-06	0.00081733
TAG48:1/FA18:1	-0.248682	1.41e-06	0.00085774
TAG52:1/FA16:1	-0.248466	1.44e-06	0.00087519
LPC20:2	-0.24819	1.48e-06	0.00089822
CE22:5	0.247845	1.53e-06	0.00092828
PC18:1/20:2	-0.247101	1.65e-06	0.00099831
TAG48:2/FA16:0	-0.246698	1.72e-06	0.00103755
TAG51:2/FA16:0	-0.245675	1.9e-06	0.00114674
TAG44:1/FA14:0	-0.245396	1.96e-06	0.00117692
TAG50:3/FA16:0	-0.245086	2.02e-06	0.00120962
TAG48:1/FA16:0	-0.245086	2.02e-06	0.00120962
DAG14:0/18:1	-0.244143	2.21e-06	0.00132533
DAG16:0/16:1	-0.242735	2.54e-06	0.00151948
TAG46:3/FA14:0	-0.242691	2.55e-06	0.00152351
TAG47:2/FA18:2	-0.242131	2.7e-06	0.00160648
TAG48:1/FA14:0	-0.241768	2.79e-06	0.00166177
TAG53:1/FA18:1	-0.241644	2.83e-06	0.00167916
TAG49:2/FA18:2	-0.24152	2.86e-06	0.00169672
PEP18:2/20:4	0.241479	2.87e-06	0.00170064
TAG48:1/FA16:1	-0.241272	2.93e-06	0.00173234
TAG45:1/FA16:0	-0.241122	2.97e-06	0.00175471
TAG54:7/FA22:6	-0.241024	3e-06	0.00176865
TAG50:4/FA18:1	-0.239535	3.47e-06	0.0020396
TAG54:1/FA20:0	-0.239349	3.53e-06	0.00207303
TAG47:0/FA15:0	-0.238935	3.68e-06	0.0021538
TAG52:6/FA20:5	-0.238078	3.99e-06	0.00233489
TAG51:2/FA17:0	-0.237706	4.14e-06	0.0024156
TAG44:1/FA12:0	-0.236891	4.47e-06	0.00260692
PEP18:1/22:6	0.236434	4.67e-06	0.00271829
PC18:0/14:0	-0.235144	5.28e-06	0.00306773
TAG52:3/FA20:1	-0.234667	5.52e-06	0.00320375
TAG44:1/FA16:1	-0.234566	5.58e-06	0.00322628
TAG44:1/FA14:1	-0.234557	5.58e-06	0.00322628
LPC18:3	-0.232913	6.52e-06	0.00375993
TAG48:0/FA14:0	-0.232589	6.72e-06	0.00386892
DAG14:1/18:1	-0.231443	7.48e-06	0.00429895
TAG51:5/FA18:3	-0.230545	8.13e-06	0.00466523
TAG50:0/FA14:0	-0.230346	8.28e-06	0.00474429
PC18:0/18:3	-0.23014	8.44e-06	0.00482726
TAG50:4/FA20:3	-0.230062	8.5e-06	0.00485384
TAG50:1/FA20:1	-0.229906	8.62e-06	0.00491571
TAG46:1/FA16:0	-0.229148	9.25e-06	0.00526339
PC16:0/18:2	-0.228589	9.74e-06	0.00553146
SM18:0	0.227783	1.05e-05	0.00594621
TAG50:2/FA18:0	-0.227566	1.07e-05	0.00605499
LPE18:1	-0.227256	1.1e-05	0.00621827
TAG47:0/FA16:0	-0.227103	1.12e-05	0.006295
TAG54:4/FA16:1	-0.226729	1.15e-05	0.00650206
TAG51:1/FA16:0	-0.224962	1.36e-05	0.00762186
TAG46:1/FA14:1	-0.224715	1.39e-05	0.00778028
TAG48:0/FA18:0	-0.224248	1.45e-05	0.0081005
TAG52:2/FA18:1	-0.224062	1.47e-05	0.00822293
TAG52:4/FA18:1	-0.222977	1.62e-05	0.00904995
PC17:0/20:3	-0.222927	1.63e-05	0.00907423
TAG52:4/FA16:1	-0.222698	1.66e-05	0.00924604
TAG44:1/FA16:0	-0.222654	1.67e-05	0.00926584
TAG51:0/FA18:0	-0.222521	1.69e-05	0.00936022
PC14:0/20:3	-0.2222	1.74e-05	0.00961563
MVMIN
PC18:1/20:5	0.2268	1.41e-06	0.001
ANY COMBINATION
LPC18:2	0.175856	0.0001993	0.003
ANY COMBINATION
PC18:1/20:5	0.227779	1.27e-06	0.00095972
LPC18:2	0.217989	3.64e-06	0.00274767
CE20:5	0.216532	4.24e-06	0.0031966
LPC20:5	0.205564	1e-05	0.00974607
